# Supplementary material for: Multi-omics insights into triticale silage as a sustainable alternative to corn silage in heifer diets
Source: Front Microbiol. 2026 Mar 17;17:1761287. doi: 10.3389/fmicb.2026.1761287 (PMC13036108; doi:10.3389/fmicb.2026.1761287)
Supplement: Supplementary file 1 [file Table_1.XLSX]

## Sheet: Sheet1
					Table SX Validation data for quantitative analysis of organic compounds by GC-MS
					Compound	RT(min)	Quantitative ion (T)	Quantitative ion (Q)	Calibration curve	Linearity (μg/mL)	S/N	R2
					SFA
					C4:0	3.042	74	71	y = 190240.256768 * x - 1687.483280	0.0263-26.3	3675.98	0.999595
					C6:0	5.228	74	87	y = 345921.398153 * x + 3134.094693	0.0263-26.3	8823.27	0.999522
					C8:0	9.023	74	87	y = 431141.906096 * x - 590.880263	0.0263-6.575	12247.9	0.999518
					C10:0	13.214	74	87	y = 447172.051136 * x - 1935.729667	0.0263-6.575	5069.31	0.999574
					C11:0	15.224	74	87	y = 221280.622605 * x - 5212.987853	0.0263-6.575	4388.95	0.999495
					C12:0	17.148	74	87	y = 437226.103560 * x - 15457.623407	0.0263-6.575	6691.07	0.999364
					C13:0	18.987	74	87	y = 209242.961193 * x - 16209.220006	0.0263-13.15	1589.59	0.999331
					C14:0	20.743	74	87	y = 412566.975736 * x - 27563.042259	0.0263-26.3	2313.89	0.999196
					C15:0	22.427	74	87	y = 190290.022145 * x - 22434.883525	0.0263-13.15	1966.99	0.99912
					C16:0	24.309	74	87	y = 579270.395240 * x - 50207.962219	0.0526-52.6	2898.59	0.999216
					C17:0	26.584	74	87	y = 168850.010569 * x - 31790.668193	0.0263-13.15	520.09	0.998547
					C18:0	29.317	74	87	y = 334575.981194 * x - 60003.174663	0.0263-26.3	1483.28	0.998731
					C20:0	36.327	74	87	y = 286336.059978 * x - 71042.563688	0.0263-13.15	404.83	0.997565
					C21:0	40.624	74	87	y = 108104.777230 * x - 27275.991185	0.0263-13.15	785.26	0.995654
					C22:0	45.384	74	87	y = 238393.554583 * x - 69054.502718	0.0263-13.15	226.3	0.996186
					C23:0	41.451	79	91	y = 53003.651415 * x - 17243.378685	0.0263-13.15	27.97	0.992603
					C24:0	55.86	74	87	y = 191001.884814 * x - 52597.094958	0.0263-26.3	124.95	0.996067
					MUFA
					C14:1 cis-9	21.343	55	74	y = 60399.725568 * x - 7042.399140	0.0263-26.3	159.88	0.999136
					C15:1 cis-10	22.876	55	74	y = 61504.445964 * x - 9067.186985	.0263-13.15	83.09	0.998916
					C16:1 cis-9	24.897	55	74	y = 47084.866318 * x - 7814.038517	0.0263-26.3	60.58	0.998775
					C17:1 cis-10	27.346	55	69	y = 47461.579867 * x - 10186.805759	0.0263-6.575	148.97	0.998148
					C18:1 trans-9	29.942	69	74	y = 87469.187655 * x - 15412.214230	0.0526-52.6	145.91	0.998731
					C18:1 cis-9	30.142	55	264	y = 26981.960354 * x - 5248.520608	0.0526-52.6	82.45	0.997039
					C20:1 cis-11	37.174	55	69	y = 36775.260308 * x - 11300.800097	0.0263-13.15	32.85	0.994824
					C22:1 cis-13	46.399	55	69	y = 31542.785142 * x - 10284.474890	0.0263-13.15	11.8	0.992878
					C24:1 cis-15	57.324	55	69	y = 30042.206467 * x - 9437.679631	0.0263-26.3	11.9	0.993594
					PUFA
					C18:2 cis-9,12	31.44	81	95	y = 57867.169929 * x - 16579.027528	0.0526-52.6	8859.58	0.995436
					C18:2 trans-9,12	31.767	67	81	y = 66656.359629 * x - 18484.448796	0.0526-52.6	42.17	0.996515
					C18:2 cis-9,trans-11 CLA	32.151	67	81	y = 65636.583918 * x - 18634.634782	0.0263-26.3	67.54	0.995963
					C18:2 trans-10,cis-12 CLA	32.893	67	81	y = 62354.479325 * x - 13678.687452	0.0263-26.3	45.67	0.996876
					C18:3 cis-6,9,12	32.506	79	67	y = 61215.518985 * x - 17516.814773	0.0263-26.3	164.43	0.995744
					C18:3 cis-9,12,15	33.718	79	67	y = 78354.728380 * x - 23552.545293	0.0263-13.15	65.69	0.995152
					C20:2 cis-11,14	39.199	81	95	y = 46323.104834 * x - 14890.135736	0.0263-13.15	56.49	0.992702
					C20:3 cis-8,11,14	41.568	79	67	y = 47239.416444 * x - 15399.519869	0.0263-13.15	23.1	0.992898
					C20:3 cis-11,14,17	42.201	79	95	y = 62000.347333 * x - 20858.260150	0.0263-13.15	36.56	0.991736
					C20:4 cis-5,8,11,14	50.5	74	87	y = 90900.958566 * x - 28185.361869	0.0263-26.3	47.49	0.99224
					C20:5 EPA	44.599	79	91	y = 55704.588266 * x - 17857.598533	0.0263-13.15	35.04	0.99204
					C22:2 cis-13,16	48.899	67	81	y = 37480.534730 * x - 11581.838329	0.0263-26.3	16.9	0.993951
					C22:6 DHA	56.881	79	91	y = 47264.510621 * x - 13824.360607	0.0263-26.3	16.05	0.994195
